# Supplementary material for: Aggregation-induced emission luminogens for image-guided surgery in non-human primates
Source: Nat Commun. 2021 Nov 10;12:6485. doi: 10.1038/s41467-021-26417-2 (PMC9632329; doi:10.1038/s41467-021-26417-2)
Supplement: Supplementary file 8 — Source Data [file 41467_2021_26417_MOESM8_ESM.xlsx]

## Sheet: Figure 1D
	SLN	Contralateral LN
	1209000000	357400000
	1548000000	401600000
	1362000000	466700000

## Sheet: Figure 2D
	Draining LN	Adjacent LN
	2718000000	475300000

## Sheet: Figure 3C
	SLN	adjacent LN
	1062900000	334500000
	1374700000	408600000
	893200000	211000000

## Sheet: Figure 4B
2 h	6 h	12 h	24 h	48 h	72 h
0.94	1.2	1.89	3.97	1.39	1.03
0.87	1.29	1.7	3.59	1.29	0.91
1.15	1.13	1.81	3.86	1.9	1.16

## Sheet: Figure S1B
Size d.nm	Mean Number Percent
11.7	0
13.54	5.1
15.69	17.3
18.17	24.6
21.04	21.1
24.38	13.8
28.21	8
32.67	4.5
37.84	2.5
43.82	1.4
50.75	0.8
58.77	0.4
68.06	0.2
78.82	0.1
91.28	0.1
105.7	0

## Sheet: Figure S1C
Wavelength	Absorbance
200	0.139
200.5	0.134
201	0.136
201.5	0.124
202	0.116
202.5	0.113
203	0.118
203.5	0.13
204	0.129
204.5	0.126
205	0.127
205.5	0.121
206	0.113
206.5	0.124
207	0.131
207.5	0.136
208	0.122
208.5	0.122
209	0.118
209.5	0.118
210	0.108
210.5	0.112
211	0.13
211.5	0.13
212	0.123
212.5	0.113
213	0.114
213.5	0.118
214	0.117
214.5	0.123
215	0.12
215.5	0.112
216	0.119
216.5	0.121
217	0.119
217.5	0.111
218	0.119
218.5	0.135
219	0.134
219.5	0.122
220	0.111
220.5	0.109
221	0.127
221.5	0.124
222	0.132
222.5	0.123
223	0.129
223.5	0.126
224	0.126
224.5	0.124
225	0.116
225.5	0.111
226	0.113
226.5	0.119
227	0.129
227.5	0.126
228	0.122
228.5	0.117
229	0.121
229.5	0.125
230	0.112
230.5	0.113
231	0.112
231.5	0.125
232	0.126
232.5	0.134
233	0.137
233.5	0.139
234	0.151
234.5	0.167
235	0.195
235.5	0.211
236	0.231
236.5	0.251
237	0.279
237.5	0.306
238	0.327
238.5	0.346
239	0.36
239.5	0.375
240	0.387
240.5	0.401
241	0.411
241.5	0.417
242	0.422
242.5	0.427
243	0.433
243.5	0.435
244	0.437
244.5	0.437
245	0.435
245.5	0.434
246	0.433
246.5	0.433
247	0.43
247.5	0.425
248	0.421
248.5	0.418
249	0.415
249.5	0.413
250	0.408
250.5	0.402
251	0.396
251.5	0.391
252	0.387
252.5	0.382
253	0.377
253.5	0.372
254	0.367
254.5	0.362
255	0.357
255.5	0.351
256	0.346
256.5	0.341
257	0.337
257.5	0.332
258	0.328
258.5	0.323
259	0.318
259.5	0.314
260	0.31
260.5	0.306
261	0.302
261.5	0.299
262	0.296
262.5	0.293
263	0.29
263.5	0.287
264	0.285
264.5	0.282
265	0.28
265.5	0.278
266	0.277
266.5	0.275
267	0.273
267.5	0.272
268	0.271
268.5	0.27
269	0.269
269.5	0.269
270	0.269
270.5	0.268
271	0.269
271.5	0.269
272	0.271
272.5	0.271
273	0.273
273.5	0.273
274	0.274
274.5	0.275
275	0.275
275.5	0.275
276	0.276
276.5	0.277
277	0.277
277.5	0.279
278	0.28
278.5	0.282
279	0.283
279.5	0.285
280	0.287
280.5	0.289
281	0.291
281.5	0.292
282	0.294
282.5	0.296
283	0.297
283.5	0.299
284	0.301
284.5	0.303
285	0.305
285.5	0.307
286	0.309
286.5	0.311
287	0.314
287.5	0.316
288	0.319
288.5	0.321
289	0.324
289.5	0.326
290	0.328
290.5	0.331
291	0.333
291.5	0.335
292	0.336
292.5	0.338
293	0.339
293.5	0.34
294	0.341
294.5	0.342
295	0.343
295.5	0.343
296	0.344
296.5	0.345
297	0.346
297.5	0.346
298	0.346
298.5	0.347
299	0.347
299.5	0.348
300	0.348
300.5	0.349
301	0.349
301.5	0.35
302	0.351
302.5	0.352
303	0.353
303.5	0.353
304	0.355
304.5	0.356
305	0.357
305.5	0.357
306	0.358
306.5	0.359
307	0.36
307.5	0.361
308	0.361
308.5	0.362
309	0.362
309.5	0.363
310	0.363
310.5	0.363
311	0.363
311.5	0.363
312	0.363
312.5	0.362
313	0.362
313.5	0.361
314	0.361
314.5	0.361
315	0.361
315.5	0.361
316	0.361
316.5	0.361
317	0.362
317.5	0.362
318	0.363
318.5	0.363
319	0.363
319.5	0.362
320	0.361
320.5	0.36
321	0.358
321.5	0.356
322	0.354
322.5	0.351
323	0.347
323.5	0.344
324	0.34
324.5	0.336
325	0.332
325.5	0.328
326	0.324
326.5	0.32
327	0.316
327.5	0.312
328	0.308
328.5	0.304
329	0.3
329.5	0.297
330	0.293
330.5	0.29
331	0.286
331.5	0.283
332	0.28
332.5	0.277
333	0.273
333.5	0.27
334	0.267
334.5	0.263
335	0.26
335.5	0.257
336	0.253
336.5	0.25
337	0.246
337.5	0.243
338	0.239
338.5	0.236
339	0.232
339.5	0.229
340	0.225
340.5	0.222
341	0.218
341.5	0.215
342	0.211
342.5	0.208
343	0.204
343.5	0.2
344	0.196
344.5	0.192
345	0.189
345.5	0.185
346	0.181
346.5	0.178
347	0.174
347.5	0.17
348	0.167
348.5	0.164
349	0.16
349.5	0.157
350	0.154
350.5	0.15
351	0.147
351.5	0.144
352	0.141
352.5	0.138
353	0.135
353.5	0.132
354	0.13
354.5	0.127
355	0.125
355.5	0.123
356	0.12
356.5	0.118
357	0.116
357.5	0.115
358	0.113
358.5	0.111
359	0.11
359.5	0.108
360	0.107
360.5	0.106
361	0.105
361.5	0.104
362	0.102
362.5	0.101
363	0.101
363.5	0.1
364	0.099
364.5	0.099
365	0.099
365.5	0.098
366	0.098
366.5	0.098
367	0.098
367.5	0.098
368	0.098
368.5	0.098
369	0.098
369.5	0.098
370	0.099
370.5	0.099
371	0.099
371.5	0.1
372	0.1
372.5	0.101
373	0.102
373.5	0.103
374	0.103
374.5	0.104
375	0.105
375.5	0.106
376	0.107
376.5	0.108
377	0.109
377.5	0.11
378	0.111
378.5	0.113
379	0.114
379.5	0.115
380	0.116
380.5	0.117
381	0.119
381.5	0.12
382	0.121
382.5	0.123
383	0.124
383.5	0.125
384	0.127
384.5	0.128
385	0.13
385.5	0.131
386	0.133
386.5	0.134
387	0.135
387.5	0.137
388	0.138
388.5	0.14
389	0.141
389.5	0.143
390	0.144
390.5	0.146
391	0.147
391.5	0.149
392	0.15
392.5	0.152
393	0.153
393.5	0.154
394	0.156
394.5	0.157
395	0.159
395.5	0.16
396	0.162
396.5	0.163
397	0.165
397.5	0.166
398	0.167
398.5	0.168
399	0.17
399.5	0.171
400	0.172
400.5	0.174
401	0.175
401.5	0.176
402	0.177
402.5	0.178
403	0.179
403.5	0.18
404	0.181
404.5	0.182
405	0.183
405.5	0.184
406	0.185
406.5	0.185
407	0.186
407.5	0.187
408	0.188
408.5	0.188
409	0.189
409.5	0.189
410	0.19
410.5	0.19
411	0.191
411.5	0.191
412	0.191
412.5	0.192
413	0.192
413.5	0.193
414	0.193
414.5	0.193
415	0.193
415.5	0.193
416	0.193
416.5	0.193
417	0.193
417.5	0.193
418	0.193
418.5	0.192
419	0.192
419.5	0.192
420	0.192
420.5	0.191
421	0.191
421.5	0.19
422	0.19
422.5	0.189
423	0.189
423.5	0.188
424	0.187
424.5	0.186
425	0.185
425.5	0.185
426	0.184
426.5	0.183
427	0.182
427.5	0.181
428	0.18
428.5	0.179
429	0.178
429.5	0.176
430	0.175
430.5	0.174
431	0.173
431.5	0.171
432	0.17
432.5	0.169
433	0.167
433.5	0.166
434	0.164
434.5	0.163
435	0.161
435.5	0.16
436	0.158
436.5	0.157
437	0.155
437.5	0.153
438	0.151
438.5	0.15
439	0.148
439.5	0.146
440	0.144
440.5	0.142
441	0.14
441.5	0.138
442	0.137
442.5	0.135
443	0.133
443.5	0.131
444	0.129
444.5	0.127
445	0.125
445.5	0.123
446	0.121
446.5	0.119
447	0.117
447.5	0.115
448	0.113
448.5	0.111
449	0.109
449.5	0.107
450	0.105
450.5	0.103
451	0.101
451.5	0.099
452	0.097
452.5	0.095
453	0.094
453.5	0.092
454	0.09
454.5	0.088
455	0.086
455.5	0.084
456	0.082
456.5	0.08
457	0.079
457.5	0.077
458	0.075
458.5	0.073
459	0.071
459.5	0.07
460	0.068
460.5	0.066
461	0.065
461.5	0.063
462	0.061
462.5	0.06
463	0.058
463.5	0.057
464	0.055
464.5	0.053
465	0.052
465.5	0.05
466	0.049
466.5	0.047
467	0.046
467.5	0.044
468	0.043
468.5	0.042
469	0.041
469.5	0.039
470	0.038
470.5	0.037
471	0.036
471.5	0.035
472	0.033
472.5	0.032
473	0.031
473.5	0.03
474	0.029
474.5	0.028
475	0.027
475.5	0.027
476	0.026
476.5	0.025
477	0.024
477.5	0.023
478	0.022
478.5	0.021
479	0.021
479.5	0.02
480	0.019
480.5	0.019
481	0.018
481.5	0.017
482	0.017
482.5	0.016
483	0.015
483.5	0.015
484	0.014
484.5	0.014
485	0.013
485.5	0.013
486	0.012
486.5	0.012
487	0.011
487.5	0.011
488	0.011
488.5	0.01
489	0.01
489.5	0.009
490	0.009
490.5	0.009
491	0.008
491.5	0.008
492	0.008
492.5	0.008
493	0.007
493.5	0.007
494	0.007
494.5	0.007
495	0.006
495.5	0.006
496	0.006
496.5	0.006
497	0.006
497.5	0.005
498	0.005
498.5	0.005
499	0.005
499.5	0.005
500	0.005
500.5	0.005
501	0.004
501.5	0.004
502	0.004
502.5	0.004
503	0.004
503.5	0.004
504	0.004
504.5	0.004
505	0.004
505.5	0.004
506	0.003
506.5	0.003
507	0.003
507.5	0.003
508	0.003
508.5	0.003
509	0.003
509.5	0.003
510	0.003
510.5	0.003
511	0.003
511.5	0.003
512	0.003
512.5	0.003
513	0.003
513.5	0.003
514	0.003
514.5	0.003
515	0.003
515.5	0.003
516	0.003
516.5	0.003
517	0.003
517.5	0.003
518	0.003
518.5	0.003
519	0.003
519.5	0.002
520	0.002
520.5	0.003
521	0.003
521.5	0.003
522	0.003
522.5	0.003
523	0.003
523.5	0.003
524	0.003
524.5	0.003
525	0.003
525.5	0.002
526	0.003
526.5	0.003
527	0.002
527.5	0.002
528	0.002
528.5	0.003
529	0.002
529.5	0.002
530	0.002
530.5	0.002
531	0.003
531.5	0.003
532	0.003
532.5	0.003
533	0.003
533.5	0.002
534	0.002
534.5	0.002
535	0.002
535.5	0.002
536	0.002
536.5	0.002
537	0.003
537.5	0.003
538	0.002
538.5	0.002
539	0.002
539.5	0.002
540	0.002
540.5	0.002
541	0.002
541.5	0.002
542	0.002
542.5	0.002
543	0.002
543.5	0.002
544	0.002
544.5	0.002
545	0.002
545.5	0.002
546	0.002
546.5	0.002
547	0.002
547.5	0.002
548	0.002
548.5	0.002
549	0.002
549.5	0.002
550	0.002
550.5	0.002
551	0.002
551.5	0.002
552	0.002
552.5	0.002
553	0.002
553.5	0.002
554	0.002
554.5	0.002
555	0.002
555.5	0.002
556	0.002
556.5	0.002
557	0.002
557.5	0.002
558	0.002
558.5	0.002
559	0.002
559.5	0.002
560	0.002
560.5	0.002
561	0.002
561.5	0.002
562	0.002
562.5	0.002
563	0.002
563.5	0.002
564	0.002
564.5	0.002
565	0.002
565.5	0.002
566	0.002
566.5	0.002
567	0.002
567.5	0.002
568	0.002
568.5	0.002
569	0.002
569.5	0.002
570	0.002
570.5	0.002
571	0.002
571.5	0.002
572	0.002
572.5	0.002
573	0.002
573.5	0.002
574	0.002
574.5	0.002
575	0.002
575.5	0.002
576	0.002
576.5	0.002
577	0.002
577.5	0.002
578	0.002
578.5	0.002
579	0.002
579.5	0.002
580	0.002
580.5	0.002
581	0.002
581.5	0.002
582	0.002
582.5	0.002
583	0.002
583.5	0.002
584	0.002
584.5	0.002
585	0.002
585.5	0.002
586	0.002
586.5	0.002
587	0.002
587.5	0.002
588	0.002
588.5	0.002
589	0.002
589.5	0.002
590	0.002
590.5	0.002
591	0.002
591.5	0.002
592	0.002
592.5	0.002
593	0.002
593.5	0.002
594	0.002
594.5	0.002
595	0.002
595.5	0.002
596	0.002
596.5	0.002
597	0.002
597.5	0.002
598	0.002
598.5	0.002
599	0.002
599.5	0.002
600	0.002
600.5	0.002
601	0.002
601.5	0.002
602	0.002
602.5	0.002
603	0.002
603.5	0.002
604	0.002
604.5	0.002
605	0.002
605.5	0.002
606	0.002
606.5	0.002
607	0.002
607.5	0.002
608	0.002
608.5	0.002
609	0.002
609.5	0.002
610	0.002
610.5	0.002
611	0.002
611.5	0.002
612	0.002
612.5	0.002
613	0.002
613.5	0.002
614	0.002
614.5	0.002
615	0.002
615.5	0.002
616	0.002
616.5	0.002
617	0.002
617.5	0.002
618	0.002
618.5	0.002
619	0.002
619.5	0.002
620	0.002
620.5	0.002
621	0.002
621.5	0.002
622	0.002
622.5	0.002
623	0.002
623.5	0.002
624	0.002
624.5	0.002
625	0.002
625.5	0.002
626	0.002
626.5	0.002
627	0.002
627.5	0.002
628	0.002
628.5	0.002
629	0.002
629.5	0.002
630	0.002
630.5	0.002
631	0.002
631.5	0.002
632	0.002
632.5	0.002
633	0.002
633.5	0.002
634	0.002
634.5	0.002
635	0.002
635.5	0.002
636	0.002
636.5	0.002
637	0.002
637.5	0.002
638	0.002
638.5	0.002
639	0.002
639.5	0.002
640	0.002
640.5	0.002
641	0.002
641.5	0.002
642	0.002
642.5	0.002
643	0.002
643.5	0.002
644	0.002
644.5	0.002
645	0.002
645.5	0.002
646	0.002
646.5	0.002
647	0.002
647.5	0.002
648	0.002
648.5	0.002
649	0.002
649.5	0.002
650	0.002
650.5	0.002
651	0.002
651.5	0.002
652	0.002
652.5	0.002
653	0.002
653.5	0.002
654	0.002
654.5	0.002
655	0.002
655.5	0.002
656	0.002
656.5	0.002
657	0.002
657.5	0.002
658	0.002
658.5	0.003
659	0.002
659.5	0.002
660	0.002
660.5	0.002
661	0.002
661.5	0.002
662	0.002
662.5	0.002
663	0.002
663.5	0.002
664	0.002
664.5	0.002
665	0.002
665.5	0.002
666	0.003
666.5	0.002
667	0.002
667.5	0.002
668	0.002
668.5	0.002
669	0.003
669.5	0.003
670	0.003
670.5	0.003
671	0.002
671.5	0.002
672	0.002
672.5	0.002
673	0.002
673.5	0.002
674	0.002
674.5	0.002
675	0.002
675.5	0.002
676	0.002
676.5	0.003
677	0.002
677.5	0.002
678	0.002
678.5	0.002
679	0.002
679.5	0.002
680	0.003
680.5	0.003
681	0.003
681.5	0.003
682	0.003
682.5	0.003
683	0.002
683.5	0.002
684	0.002
684.5	0.002
685	0.003
685.5	0.003
686	0.003
686.5	0.003
687	0.003
687.5	0.003
688	0.003
688.5	0.003
689	0.003
689.5	0.003
690	0.003
690.5	0.003
691	0.002
691.5	0.003
692	0.003
692.5	0.003
693	0.003
693.5	0.003
694	0.003
694.5	0.003
695	0.003
695.5	0.003
696	0.003
696.5	0.003
697	0.003
697.5	0.003
698	0.003
698.5	0.003
699	0.003
699.5	0.003
700	0.003
700.5	0.003
701	0.003
701.5	0.003
702	0.003
702.5	0.003
703	0.003
703.5	0.003
704	0.003
704.5	0.003
705	0.003
705.5	0.003
706	0.003
706.5	0.003
707	0.003
707.5	0.003
708	0.003
708.5	0.003
709	0.003
709.5	0.003
710	0.003
710.5	0.003
711	0.003
711.5	0.003
712	0.003
712.5	0.003
713	0.003
713.5	0.003
714	0.003
714.5	0.003
715	0.003
715.5	0.003
716	0.003
716.5	0.003
717	0.003
717.5	0.003
718	0.003
718.5	0.003
719	0.003
719.5	0.003
720	0.003
720.5	0.003
721	0.003
721.5	0.003
722	0.003
722.5	0.003
723	0.003
723.5	0.003
724	0.003
724.5	0.003
725	0.003
725.5	0.003
726	0.003
726.5	0.003
727	0.003
727.5	0.003
728	0.003
728.5	0.003
729	0.003
729.5	0.003
730	0.003
730.5	0.003
731	0.003
731.5	0.003
732	0.003
732.5	0.003
733	0.003
733.5	0.003
734	0.003
734.5	0.003
735	0.003
735.5	0.003
736	0.003
736.5	0.003
737	0.003
737.5	0.003
738	0.003
738.5	0.003
739	0.003
739.5	0.003
740	0.003
740.5	0.003
741	0.003
741.5	0.003
742	0.003
742.5	0.003
743	0.003
743.5	0.003
744	0.003
744.5	0.003
745	0.003
745.5	0.003
746	0.003
746.5	0.003
747	0.003
747.5	0.003
748	0.003
748.5	0.003
749	0.003
749.5	0.003
750	0.003
750.5	0.003
751	0.003
751.5	0.003
752	0.003
752.5	0.003
753	0.003
753.5	0.003
754	0.003
754.5	0.003
755	0.003
755.5	0.003
756	0.003
756.5	0.003
757	0.003
757.5	0.003
758	0.003
758.5	0.003
759	0.003
759.5	0.003
760	0.003
760.5	0.003
761	0.003
761.5	0.003
762	0.003
762.5	0.003
763	0.003
763.5	0.003
764	0.003
764.5	0.003
765	0.003
765.5	0.003
766	0.003
766.5	0.003
767	0.003
767.5	0.003
768	0.003
768.5	0.003
769	0.003
769.5	0.003
770	0.003
770.5	0.003
771	0.003
771.5	0.003
772	0.003
772.5	0.003
773	0.003
773.5	0.003
774	0.003
774.5	0.003
775	0.003
775.5	0.003
776	0.003
776.5	0.003
777	0.003
777.5	0.003
778	0.003
778.5	0.003
779	0.003
779.5	0.003
780	0.003
780.5	0.003
781	0.003
781.5	0.003
782	0.003
782.5	0.003
783	0.003
783.5	0.003
784	0.003
784.5	0.003
785	0.003
785.5	0.003
786	0.003
786.5	0.003
787	0.003
787.5	0.003
788	0.003
788.5	0.003
789	0.003
789.5	0.003
790	0.003
790.5	0.003
791	0.003
791.5	0.003
792	0.003
792.5	0.003
793	0.003
793.5	0.003
794	0.003
794.5	0.003
795	0.003
795.5	0.003
796	0.003
796.5	0.003
797	0.003
797.5	0.003
798	0.003
798.5	0.003
799	0.003
799.5	0.003
800	0.003
800.5	0.003
801	0.003
801.5	0.003
802	0.003
802.5	0.003
803	0.003
803.5	0.003
804	0.003
804.5	0.003
805	0.003
805.5	0.003
806	0.003
806.5	0.003
807	0.003
807.5	0.003
808	0.003
808.5	0.003
809	0.003
809.5	0.003
810	0.003
810.5	0.003
811	0.003
811.5	0.003
812	0.003
812.5	0.003
813	0.003
813.5	0.003
814	0.003
814.5	0.003
815	0.003
815.5	0.003
816	0.003
816.5	0.003
817	0.003
817.5	0.003
818	0.003
818.5	0.003
819	0.003
819.5	0.003
820	0.003
820.5	0.003
821	0.003
821.5	0.003
822	0.003
822.5	0.003
823	0.003
823.5	0.003
824	0.003
824.5	0.003
825	0.003
825.5	0.003
826	0.003
826.5	0.003
827	0.003
827.5	0.003
828	0.003
828.5	0.003
829	0.003
829.5	0.003
830	0.003
830.5	0.003
831	0.003
831.5	0.003
832	0.003
832.5	0.003
833	0.003
833.5	0.003
834	0.003
834.5	0.003
835	0.003
835.5	0.003
836	0.003
836.5	0.003
837	0.003
837.5	0.003
838	0.003
838.5	0.003
839	0.003
839.5	0.003
840	0.003
840.5	0.003
841	0.003
841.5	0.003
842	0.003
842.5	0.003
843	0.003
843.5	0.003
844	0.003
844.5	0.003
845	0.003
845.5	0.003
846	0.003
846.5	0.003
847	0.003
847.5	0.003
848	0.003
848.5	0.003
849	0.003
849.5	0.003
850	0.003
850.5	0.003
851	0.003
851.5	0.003
852	0.003
852.5	0.003
853	0.003
853.5	0.003
854	0.003
854.5	0.003
855	0.003
855.5	0.003
856	0.003
856.5	0.003
857	0.003
857.5	0.003
858	0.003
858.5	0.003
859	0.003
859.5	0.003
860	0.003
860.5	0.003
861	0.003
861.5	0.003
862	0.003
862.5	0.003
863	0.003
863.5	0.003
864	0.003
864.5	0.003
865	0.002
865.5	0.003
866	0.003
866.5	0.003
867	0.003
867.5	0.003
868	0.003
868.5	0.003
869	0.003
869.5	0.003
870	0.003
870.5	0.003
871	0.002
871.5	0.003
872	0.003
872.5	0.003
873	0.003
873.5	0.003
874	0.003
874.5	0.003
875	0.004
875.5	0.004
876	0.003
876.5	0.003
877	0.003
877.5	0.003
878	0.003
878.5	0.003
879	0.002
879.5	0.003
880	0.003
880.5	0.003
881	0.002
881.5	0.002
882	0.003
882.5	0.002
883	0.002
883.5	0.002
884	0.002
884.5	0.002
885	0.002
885.5	0.002
886	0.003
886.5	0.002
887	0.002
887.5	0.002
888	0.002
888.5	0.003
889	0.003
889.5	0.003
890	0.004
890.5	0.003
891	0.003
891.5	0.003
892	0.003
892.5	0.002
893	0.002
893.5	0.002
894	0.003
894.5	0.003
895	0.003
895.5	0.004
896	0.004
896.5	0.003
897	0.002
897.5	0.001
898	0.001
898.5	0.001
899	0.001
899.5	0.002
900	0.002

## Sheet: Figure S1D
Wavelength	0	20	40	60	80	90	99
436	10090	7760	6870	6260	60000	82470	55350
437	11420	7470	7110	5610	58660	78850	55770
438	11290	8040	7420	6330	54440	77510	51880
439	11760	8370	6720	6240	54700	75060	50560
440	11770	8490	7110	6170	52510	70610	47400
441	12150	8380	7680	5990	51640	68200	45490
442	13430	8030	8130	5960	50110	66640	44580
443	13600	9110	7600	6450	47780	63170	43900
444	14370	9180	7990	6880	46210	63330	41210
445	14830	9830	8340	6820	45130	59810	40620
446	15940	10050	8990	6420	44800	60860	41700
447	16770	9800	8990	6810	44360	57910	37850
448	18270	10850	9340	7230	44460	61670	40480
449	18840	11570	9780	7550	47290	61890	40840
450	20790	12320	9780	7690	48050	64000	41950
451	22170	12580	11310	7820	48560	62410	40730
452	24840	14950	11490	8920	49210	62720	41940
453	27940	15450	13410	9790	50910	64690	40750
454	29640	16270	13510	10150	51750	65270	41000
455	33920	18470	14980	11200	53410	68270	41860
456	37550	20540	15890	11980	56190	69580	42040
457	42600	22580	17920	12740	60300	74140	44250
458	47140	24790	19160	13760	64750	77290	47510
459	53340	26310	22080	15320	69990	83410	48630
460	59970	30190	24060	17310	75570	88140	51030
461	66830	33660	26670	18780	83110	95730	56200
462	77190	38760	30340	20830	90450	104380	60070
463	86940	42230	33230	22870	102170	114400	65180
464	99830	48110	37620	24830	110770	123570	70530
465	113840	55720	42050	27630	122860	139460	77770
466	129820	62300	48870	31430	142750	156210	88690
467	146070	71240	54010	36670	157210	174480	97040
468	163070	81580	60890	41510	176020	189540	106630
469	188080	89280	69380	45700	197250	213080	121000
470	212320	105340	78810	52220	217180	235530	127110
471	237790	115200	85760	57970	242120	262550	140990
472	266120	130350	98820	65680	268800	292760	157000
473	300610	146890	110380	73140	310990	323780	176650
474	334410	163690	122990	80230	341740	361570	193780
475	377750	178900	141240	90890	383770	405820	217670
476	419550	201270	152790	99160	423570	461020	246520
477	454200	223710	168900	113350	475180	507160	274620
478	509750	250240	188260	125240	531500	574400	301440
479	568780	273070	206610	137560	593700	633690	345310
480	629250	301850	228970	152240	659660	703210	377640
481	680050	329940	253500	165810	727890	784750	423090
482	751040	364360	287520	181930	814840	881490	469680
483	828080	406680	317560	202380	892680	959300	526870
484	900930	457580	339960	224180	993190	1081860	577690
485	993540	483270	378540	243940	1078500	1167060	636630
486	1074250	537270	404730	271120	1193920	1287800	692640
487	1178150	586740	456330	292930	1312490	1392420	765430
488	1264960	642400	497790	317960	1412310	1523750	831720
489	1392730	700680	537250	346650	1552780	1686410	930210
490	1480960	762760	581040	372950	1652330	1824360	983460
491	1592060	829340	643870	410900	1798680	1972880	1085420
492	1758150	901090	697110	448610	1957530	2148870	1164600
493	1871640	970740	744270	482050	2129620	2278720	1267290
494	2007910	1040000	807850	515570	2260850	2471840	1364060
495	2131460	1117170	875210	553670	2447330	2665830	1472470
496	2283530	1203180	954890	597140	2599240	2833310	1587790
497	2437580	1299020	1021090	646400	2771960	3056170	1698420
498	2605300	1401040	1079420	695670	2952440	3241850	1808160
499	2781940	1491260	1171300	738770	3151430	3430530	1917480
500	2938030	1583240	1244140	802010	3373980	3645050	2031290
501	3064200	1703890	1335040	831880	3553770	3879430	2185600
502	3252520	1802130	1436150	904850	3753210	4076980	2307130
503	3435150	1898430	1515930	962260	3953600	4309260	2419300
504	3654060	2027810	1629130	1023700	4099860	4512600	2556330
505	3798150	2171780	1721700	1088550	4357640	4725310	2675990
506	3982070	2256980	1827790	1142230	4560680	4935870	2821930
507	4174270	2386120	1911240	1213440	4771710	5131180	2930210
508	4329110	2499960	2042220	1273190	4945220	5354860	3073730
509	4520920	2604220	2128290	1324940	5112790	5561270	3181460
510	4671440	2754630	2262890	1403680	5319100	5711980	3279700
511	4848310	2886340	2334650	1481030	5476580	5875720	3391990
512	5030330	2999520	2448150	1533370	5667150	6006800	3488530
513	5156790	3129710	2530600	1594600	5815390	6198920	3553350
514	5315860	3215530	2650900	1670810	6015850	6412320	3666380
515	5403470	3385130	2779470	1706530	6140300	6484650	3783590
516	5633350	3433570	2855000	1795610	6291380	6660400	3815890
517	5721240	3557680	2966370	1856540	6400590	6748840	3906590
518	5899120	3705970	3065330	1936340	6521730	6848770	3971020
519	5982320	3848270	3147950	1989290	6692880	6938880	4016020
520	6077930	3916110	3263750	2049530	6784460	7043550	4064620
521	6219280	3999460	3344850	2092090	6854530	7198210	4160150
522	6296000	4111890	3444800	2162000	6968190	7171740	4150840
523	6412040	4143640	3514940	2198200	6999870	7263150	4264640
524	6509980	4299070	3637900	2270520	7048760	7253680	4217410
525	6547070	4392000	3674410	2318470	7210910	7393120	4187670
526	6690600	4452270	3724040	2389520	7222890	7344970	4222180
527	6689550	4501630	3842660	2411180	7276270	7425400	4242820
528	6755950	4584480	3886430	2448490	7256830	7464180	4282690
529	6822760	4640100	3983900	2488160	7340570	7505000	4282970
530	6933280	4708320	4045150	2564850	7313340	7487920	4274890
531	6901320	4785060	4084410	2599530	7338110	7452830	4229980
532	6970680	4796180	4119820	2641900	7441260	7379860	4216080
533	7005620	4905510	4220280	2685600	7405020	7482920	4213790
534	7001050	4923550	4271810	2678550	7388400	7449380	4239210
535	6983000	4977250	4274190	2726630	7444060	7451020	4197080
536	7054500	5019500	4362370	2780590	7313390	7381880	4177370
537	7070290	4994240	4355700	2791300	7388270	7357920	4135440
538	7115990	5096870	4440270	2841450	7387990	7236110	4126330
539	7041600	5112560	4431950	2845400	7358310	7271930	4049130
540	7057660	5132900	4481800	2861360	7331000	7261950	4056390
541	6984730	5183180	4537460	2875410	7259370	7160360	4063630
542	7025540	5194620	4537720	2886760	7262110	7169110	4005110
543	7066050	5160440	4559400	2936630	7151860	7084720	3949170
544	6993730	5147200	4578410	2943900	7196690	7044530	3891320
545	6964270	5268400	4575210	2951070	7152810	6953310	3858930
546	6935270	5218690	4581090	2977090	7088940	6910080	3850880
547	6924640	5247820	4639960	2971110	7037990	6912880	3828620
548	6855850	5159430	4607130	2940340	6956100	6800230	3756080
549	6840790	5218060	4632100	3006090	6952330	6754840	3754950
550	6816480	5162270	4613670	3005560	6857000	6670970	3666010
551	6853930	5189920	4631490	3000070	6818820	6598470	3641090
552	6671550	5183980	4601760	2993980	6778070	6503470	3586830
553	6695190	5146710	4608890	2979870	6683570	6480880	3534520
554	6616500	5188140	4597210	2971060	6661180	6376190	3492390
555	6546540	5082880	4622520	2992170	6558890	6350920	3450080
556	6500740	5076370	4594830	3011320	6439220	6252030	3446060
557	6469010	5056900	4567200	2991020	6443770	6233540	3358640
558	6407140	5087160	4509310	2959430	6358570	6018980	3304350
559	6319690	4990220	4533810	2943410	6315190	5937990	3225740
560	6264600	4986810	4528210	2976160	6146870	5932080	3197080
561	6179470	4952850	4503960	2921900	6105850	5850010	3168140
562	6081460	4888530	4464020	2915190	5975130	5748220	3082590
563	6074310	4874510	4434620	2922550	5899340	5623980	3021110
564	6011340	4826190	4368000	2893350	5852740	5558580	2988560
565	5905070	4783410	4328740	2888690	5772020	5384650	2891920
566	5855900	4769640	4371430	2861250	5662930	5403760	2848290
567	5793960	4717320	4285770	2818290	5606020	5341630	2829420
568	5618170	4672130	4253080	2831820	5440490	5208120	2743990
569	5667260	4553310	4212530	2806940	5378440	5034990	2705050
570	5507630	4567360	4163820	2782440	5330850	5038570	2620330
571	5474910	4538780	4141430	2763930	5247940	4863790	2595400
572	5312510	4457680	4132430	2744640	5154070	4784450	2537340
573	5292400	4396880	4058620	2680380	4995070	4768850	2471930
574	5144780	4337150	4017780	2689740	4939750	4636090	2420620
575	5130200	4309850	3952450	2683150	4832690	4523800	2369180
576	5046120	4228410	3922130	2654940	4750250	4416620	2305750
577	4950370	4196920	3904410	2594980	4719560	4320520	2277490
578	4881670	4180700	3847070	2547990	4625730	4248760	2187790
579	4790620	4070590	3818690	2529890	4486140	4179380	2152650
580	4746120	4052350	3780840	2516640	4425790	4110830	2127220
581	4608830	3967310	3710560	2510870	4317050	3964570	2085460
582	4554260	3938630	3655340	2460910	4230120	3915160	2007890
583	4461870	3868820	3645800	2438000	4133440	3791190	1969790
584	4406290	3794560	3573710	2392010	4080700	3754940	1903070
585	4322310	3771030	3531520	2376710	3987150	3629690	1859460
586	4256750	3731190	3443610	2340090	3917960	3576040	1833610
587	4145980	3626340	3426720	2311650	3840150	3506760	1777640
588	4029690	3593350	3384060	2296070	3735780	3425060	1734480
589	3995060	3527890	3318730	2233420	3606950	3322810	1679710
590	3973250	3480160	3279460	2232240	3570880	3278160	1643050
591	3841180	3431810	3267490	2202180	3526070	3132570	1586150
592	3779580	3356830	3202410	2168610	3423710	3086460	1556370
593	3667330	3306560	3128540	2137410	3374110	3036180	1523730
594	3598810	3253410	3094480	2129240	3265480	2962440	1486470
595	3547910	3194640	3075750	2064560	3165540	2872580	1447830
596	3464020	3163920	3033220	2078270	3099980	2806410	1406790
597	3391930	3094960	2959850	2002220	3078750	2731750	1358300
598	3358030	3048380	2934020	2016410	2980410	2660950	1327480
599	3247480	2994580	2867360	1941700	2920530	2617640	1301710
600	3188680	2928590	2772970	1951110	2833780	2529900	1263370
601	3093170	2871370	2775610	1893160	2782590	2475780	1229320
602	3022340	2855580	2741010	1865470	2665800	2392100	1196480
603	2989620	2760020	2682170	1833800	2635160	2335460	1153120
604	2905840	2742740	2622150	1813450	2562290	2268490	1121860
605	2827340	2639450	2543180	1775930	2503660	2221820	1110780
606	2783760	2623480	2529170	1718120	2416150	2143610	1057610
607	2696630	2535270	2481340	1723360	2379430	2096810	1026740
608	2597380	2504020	2418300	1681010	2273350	2022030	994470
609	2540500	2442060	2379760	1639670	2200870	1959800	963750
610	2526170	2403450	2324640	1615050	2186820	1908170	946890
611	2422660	2322640	2265920	1570890	2119260	1841850	908430
612	2380310	2273240	2210330	1539000	2044260	1789100	881760
613	2304250	2218810	2164900	1509620	1974120	1738490	850780
614	2233340	2162760	2118040	1495210	1915210	1679840	820210
615	2139450	2130810	2086460	1443340	1875670	1627110	791600
616	2116880	2056360	2019750	1424730	1786940	1572360	772770
617	2057720	2023250	2001030	1373140	1767930	1517800	744320
618	1994950	1956970	1927970	1351260	1688080	1475120	714260
619	1938460	1905590	1878520	1320500	1651650	1428330	698500
620	1882440	1851780	1831820	1304180	1586120	1389580	671470
621	1788920	1813530	1798970	1260710	1538360	1334910	645000
622	1770840	1759590	1760560	1242770	1491720	1292170	623750
623	1740400	1721220	1698280	1207300	1442640	1241830	604660
624	1645530	1684450	1655140	1177090	1405640	1201700	576630
625	1601840	1625380	1613270	1139150	1357230	1164370	565940
626	1550850	1580390	1570020	1119130	1314890	1122000	536100
627	1510200	1529950	1537550	1089360	1259960	1084260	519910
628	1463320	1496240	1488280	1073610	1214530	1045360	500860
629	1413770	1455810	1449960	1041140	1180410	1018530	486920
630	1368380	1427220	1418010	1012420	1142560	976590	463370
631	1336570	1371150	1369560	976120	1120380	940400	456770
632	1288820	1340330	1345310	955470	1067500	898720	430660
633	1238360	1268700	1291860	936990	1031570	868530	418300
634	1193310	1252380	1273460	912670	981410	851900	399290
635	1160040	1223730	1229810	887170	958370	812210	384690
636	1124260	1195880	1201700	862840	931050	786220	377320
637	1109440	1153590	1177710	841610	900190	755220	363500
638	1064160	1124920	1147620	817140	869730	735860	348080
639	1033860	1083010	1117300	795980	843270	707020	341700
640	989850	1067330	1089820	788750	813170	689270	325410
641	966270	1049900	1078340	769230	791830	663870	314340
642	948480	1016470	1037110	758970	771800	652090	312710
643	919740	994240	1014450	736140	749790	626100	296990
644	896770	958030	986990	718630	723650	602740	286920
645	863150	946810	956320	697010	699140	584800	273980
646	834930	900470	935650	682400	666140	573240	266180
647	814480	886170	924590	672380	662130	550670	258840
648	780530	866120	891070	648660	645340	535840	250750
649	769830	849510	870060	638530	617570	504940	243190
650	744140	818540	845280	620330	598280	500810	230280
651	727910	798470	830320	608750	574100	471520	224420
652	701880	768950	808360	584410	559600	454820	216460
653	673770	747730	784060	571560	543290	451740	211820
654	654880	734580	764330	562660	520520	434120	203500
655	631530	711070	732010	548240	503480	417600	195850
656	618870	687080	722540	531930	486650	397210	189490
657	595440	675150	699580	520880	469820	386290	182880
658	572070	652890	687140	499380	452460	372500	179000
659	552560	622590	660120	487090	439010	363830	167040
660	530160	605910	639610	473400	418150	349900	162590
661	511270	590260	619440	465200	408690	335200	156700
662	501950	578150	601100	446480	391470	320160	151570
663	476910	557790	575850	435610	378370	310840	142250
664	464940	533880	565360	419630	363520	299220	140570
665	449360	514740	544450	406130	346180	280440	135800
666	429020	491780	529200	393980	331190	278670	129940
667	407780	481320	507180	385540	325780	262780	122900
668	400900	462980	486090	368330	309780	254840	116550
669	381990	445850	477510	361600	296700	241580	114650
670	369330	439610	459030	346550	288680	237940	109040
671	351760	418590	446280	339130	273720	218220	102360
672	336390	401890	426680	318200	260850	212230	100790
673	326410	387460	425380	317070	251640	206670	95670
674	313020	372830	402150	305630	242930	202200	92610
675	303170	361510	382970	297310	234440	192600	86610
676	287380	346990	374820	283680	227090	182840	86330
677	273930	336590	363870	275490	216550	174400	80520
678	267860	319880	350660	266080	205360	165480	78500
679	256780	309040	339100	253970	197910	163000	75500
680	249850	300470	324990	250300	190320	156730	72980
681	238240	291560	313210	240480	183020	150470	69450
682	226190	280550	297160	231240	174210	144480	65770
683	223210	272990	292860	225860	168320	139080	65130
684	211570	264250	283510	218510	163860	131620	62120
685	203490	251480	274200	211610	155360	127620	59870
686	192630	240830	260550	200460	152800	122230	57910
687	190410	232070	252510	199410	145710	119570	53540
688	179410	231030	242170	188640	140500	111430	52800
689	174780	219680	237300	185770	133120	110010	51120
690	166500	211670	229700	177710	127430	103910	48960
691	160040	202660	220460	175230	123380	100300	46820
692	155360	195360	210870	161980	114410	95630	44470
693	145950	185670	204100	159340	115440	93040	43230
694	144370	181490	199640	157360	109280	88710	41170
695	137290	172860	190130	148290	107500	85320	40790
696	129680	170420	183850	145180	101360	82300	38010
697	123510	158250	176240	139470	96570	78980	35970
698	120880	154460	173880	132300	92530	74970	35680
699	118910	148010	165480	129320	90070	72990	33070
700	114320	143760	159000	127780	85850	69640	31810
701	108730	139280	152540	122230	82070	67130	31010
702	102860	135370	149200	116810	78160	63290	30570
703	99020	127410	144400	112100	77960	60520	29240
704	95410	127680	141640	108780	72820	59150	27390
705	93020	120200	132090	105110	70690	57630	27750
706	87460	115980	129290	100670	66960	57240	26380
707	85690	112760	123010	100760	65850	54580	24910
708	81970	109090	118690	97680	62270	51960	24310
709	78180	103090	117580	90690	59800	48770	23620
710	75390	96160	113590	90330	58240	48140	21720
711	72620	95100	105830	85210	56070	45160	22270
712	68450	90710	102820	81470	53030	43190	20600
713	66070	87860	98950	80710	51420	41750	19420
714	64090	85850	94490	77200	48540	39850	19580
715	61510	82930	91520	74460	47800	39870	18430
716	58400	77470	88020	69880	45970	38270	17800
717	56280	73870	84010	66290	44780	36110	16870
718	52510	73080	82520	64940	39270	33150	16280
719	51600	67040	77860	62830	40060	33060	15950
720	48610	66220	73190	59980	38240	32430	15590
721	47570	62510	72060	57690	37900	30550	14810
722	45330	61230	69560	57130	35520	29240	14900
723	42070	59600	68390	54490	34090	28990	14210
724	42490	56140	63670	51200	32960	27000	13410
725	39880	53570	61640	50480	31120	26920	13330
726	39130	50000	59120	48970	31390	27230	12900
727	35730	50930	56150	47880	29420	25380	12760
728	34930	47670	53680	45220	26950	23800	11760
729	33510	47180	52690	42380	27520	23070	11000
730	32250	41950	50300	42190	25300	22990	11530
731	31260	42670	48240	38620	25520	22040	11110
732	29240	40890	46590	37930	23940	21010	10580
733	27770	40020	44440	37070	23420	20520	10990
734	27170	37300	43250	35410	22520	19210	9470
735	26450	36510	42280	34020	21810	18350	9990
736	26260	35540	40530	33990	21010	18890	9280
737	24760	33590	38090	31170	20490	17330	9260
738	24170	32730	37430	31430	19880	17370	9230
739	23370	32300	35250	30290	19890	16620	8630
740	21880	30670	35270	29040	19150	17030	8710
741	20580	29450	34560	27530	18580	16920	8410
742	19400	27620	32780	26550	17670	15850	8710
743	19710	27170	32130	26570	17180	15340	8310
744	18540	25590	28760	25450	17640	15880	8050
745	18020	24160	28430	24750	15660	13950	7780
746	17630	23540	27520	23580	15940	14020	7770
747	16290	23070	26160	22370	15370	14690	7520
748	16570	22540	26130	22830	14470	14190	7760
749	16110	21400	24720	21210	14830	13900	7770
750	15170	21390	23450	20580	14170	13080	7250
751	14610	20100	23310	19500	13780	13340	7180
752	14130	19570	21510	18140	13310	12630	6930
753	13170	18630	21340	18310	13700	12320	7170
754	13130	17780	21150	17420	13340	12210	7130
755	12110	17660	21460	17060	12670	12220	7130
756	12530	17230	19840	16680	12040	11740	6770
757	12230	16370	19700	15960	12210	11370	6700
758	12110	16330	17390	15340	11630	11660	6680
759	11180	14490	16920	14860	12060	11210	6240
760	11220	14850	16790	13830	12040	11050	6190
761	10350	13950	16080	14300	11190	11650	6260
762	10400	13880	15910	13300	10250	11040	6300
763	9890	12790	15440	13180	10690	10910	5810
764	9700	13500	15060	12940	10810	11040	6460
765	9220	12970	14090	12140	10390	11000	6160
766	9140	11730	14250	12550	9820	10510	6380
767	8300	10940	13440	11690	9800	9990	5540
768	8710	11820	13410	10980	9990	10260	6190
769	8290	10890	12510	10710	10540	9680	6050
770	7830	10150	12690	10180	9430	9800	5910
771	7660	9740	12340	9710	9410	10220	5740
772	7470	9810	11210	9550	9330	9420	5750
773	6730	9280	10960	9330	9410	9840	6080
774	6970	9770	10660	9140	9490	9710	5570
775	6970	9370	10700	9530	8920	9180	5920
776	6380	8610	10180	8770	8280	9620	5190
777	6160	8550	9480	9060	8440	9140	6140
778	6170	8300	9860	7540	9480	9470	5780
779	5960	8340	9230	7740	8360	8860	5480
780	6320	8160	9410	7460	8720	9470	6050
781	5610	7370	8750	7310	8300	9110	5610
782	5790	7350	8890	7740	8050	8700	5670
783	5130	7310	8330	6990	8550	9330	5730
784	5510	7040	7670	6600	8170	9370	5900
785	5840	7300	7450	6520	8450	8750	5360
786	5300	6620	7580	6830	7990	9220	5740
787	4470	6640	7410	6650	8850	9510	5950
788	5070	6580	7480	6330	7940	9740	5780
789	4600	6190	6640	6240	8310	9660	6360
790	4780	5890	6680	5730	8110	9810	6010
791	4700	5820	6640	5580	8790	9890	6160
792	4690	5580	5870	5730	8380	9410	6270
793	4080	5430	6440	6020	9030	10440	6530
794	4560	5620	6200	5110	9470	10190	6390
795	4370	5400	6230	5050	8520	9810	6140
796	4070	5490	5870	5330	8780	10220	6200
797	4180	5220	5790	4790	8810	9890	6060
798	4110	5040	5400	4830	9090	10000	6640
799	4010	5080	5770	4740	8470	9520	6670
800	3930	5260	5820	4250	8250	9680	6930

## Sheet: Figure S2
		HEK293
0	3	6.5	12.5	25	50	100
1.161	1.0632	1.0643	1.0074	1.0518	0.9321	1.0905
1.09	1.0936	1.0563	1.0156	1.0963	0.9962	0.9825
1.0051	1.0506	0.9919	1.1354	1.0083	1.1181	0.9522
		HL7702
0	3	6.5	12.5	25	50	100
0.1402	0.13	0.1364	0.1205	0.1289	0.1357	0.1063
0.1338	0.1203	0.1279	0.1306	0.1339	0.1254	0.1207
0.1249	0.1368	0.1271	0.1326	0.1288	0.1168	0.1326
		4T1
0	3	6.5	12.5	25	50	100
0.8823	0.7951	0.8866	0.9526	0.8994	0.8074	0.8988
0.9103	0.8737	0.8928	0.85	0.7879	0.8561	0.7641
0.8684	0.9044	0.7985	0.8847	0.8209	0.8016	0.7351
		Fibroblast
0	3	6.5	12.5	25	50	100
0.7321	0.7632	0.7687	0.7844	0.7955	0.6708	0.6384
0.7555	0.7645	0.7567	0.6266	0.6231	0.6371	0.7279
0.7389	0.6515	0.6486	0.7108	0.7248	0.795	0.6898

## Sheet: Figure S7
	0d	7d	14d	28d	90d
	0	7	14	28	90				0	7	14	28	90				0	7	14	28	90
WBC	7.36	6.07	8.57	6.93	9.94	10^9/L		HGB	131	142	157	138	146	g/L		%NEUT	69.5	62.2	67.5	63.6	68.3
	0	7	14	28	90				0	7	14	28	90				0	7	14	28	90
RBC	5.71	5.94	6.15	5.83	5.8	10^12/L		PLT	339	355	370	344	351	10^9/L		%LYMPH	26.1	30.1	26.3	30.5	28.2
	0	7	14	28	90				0	7	14	28	90				0	7	14	28	90
%BASO	0.3	0.5	0.2	0.3	0.1			%EOS	1	1.7	1.3	1.7	0.8			%MONO	3	5.3	4.6	3.8	2.4
	0	7	14	28	90
HCT	51	46	43	45.5	46.5
	0d	7d	14d	28d	90d
	0	7	14	28	90
ALT	25.2	41	30.71	32.56	20.4	IU/L
	0	7	14	28	90
AST	38.3	38.5	35.32	39.75	33.6	IU/L
	0	7	14	28	90
BUN	11.56	10.75	9.36	9.87	11.39	mmol/L
	0	7	14	28	90
Cr	103.26	102.55	96.28	105.17	85.63	umol/L

## Sheet: Figure S8B
AIEgen	In vivo	2.12	1.55	2.5	2.66	1.97	1.5
	Ex vivo	0.18	0.25	0.14	0.22	0.11	0.23
Folic-AIEgen	In vivo	4.16	5.62	4.58	5.77	4.62	3.95
	Ex vivo	0.37	0.52	0.44	0.39	0.55	0.39

[truncated: 6 more sheets: Figure S10, Figure S13, Figure S14A, Figure S14B, Figure S14D, Figure S14F]
